# Supplementary material for: A Comparison of the Effects of the GLP-1 Analogue Liraglutide and Insulin Glargine on Endothelial Function and Metabolic Parameters: A Randomized, Controlled Trial Sapporo Athero-Incretin Study 2 (SAIS2)
Source: PLoS One. 2015 Aug 18;10(8):e0135854. doi: 10.1371/journal.pone.0135854 (PMC4540491; doi:10.1371/journal.pone.0135854)
Supplement: S1 Table — (XLSX) [file pone.0135854.s001.xlsx]

## Sheet: Sheet1
Medication (glargine; 0, liraglutide; 1)	Age (years)	Gender (male; 1, female; 0)	Current smoker (yes; 1, no; 0)	Hyper tension (yes; 1, no; 0)	Dislipidemia (yes; 1, no; 0)	Angiotensin-converting enzyme inhibitors/ angiotensin II receptor blockers (yes; 1, no; 0)	Statin (yes; 1, no; 0)	Metformin (yes; 1, no; 0)	Sulfonylurea (yes; 1, no; 0)	DPP-4 inhibitor (yes; 1, no; 0)	Diabetic nephropathy (yes; 1, no; 0)	%FMD (%)	SBP (mmHg)	DBP (mmHg)	cSBP (mmHg)	Augmentation index	Cardiac index (l/min/m2)	TPRI	LF/HF ratio of RRI	RHI	Height (cm)	Weight (kg)	BMI (kg/m2)	FPG (mmol/l)	HbA1c (%)	IRI (μU/ml)	CPR (ng/ml)	pro-insulin (pmol/l)	proinsulin/CPR ratio	C-peptide index	Glucagon (pg/ml)	LDL (mg/dl)	HDL (mg/dl)	Triglyceride (mg/dl)	RLP (mg/dl)	Adiponectin (μg/ml)	SOD activity (U/ml)	total PAI-1 (ng/ml)	NT-proBNP (pg/ml)	TNF-α (pg/ml)	hsCRP (ng/ml)	8-OHdG (ng/ml)	u-Alb (mg/g.Cre)	d-ROMs	BAP
0	59	0	0	1	1	1	0	1	1	0	0	3.1	117	71	108	76	3.03333	1814	2.96667	ND	160	62	24.2187	12.8889	9	4.98	1.35	17.5	12.963	0.581897	74	86.8	68	61	2.7	4.27	2.7	28	13	1.7	250	2	7	226	2558.8
0	56	1	1	0	1	0	0	1	1	1	1	3.9	110	65	135	86	2.1	3349.67	2.23333	ND	163	56	21.0772	10.3333	7.6	6.38	0.84	33.9	40.3571	0.451613	95	148.6	52	62	2.7	2.03	2.7	24	48	1.3	503	8.3	98.5	245	2388.5
0	43	1	1	0	1	0	1	1	1	0	0	3.2	157	88	131	78	2.53333	2623	1.26667	ND	171	89	30.4367	9.61111	9.3	12.4	2.35	23.6	10.0426	1.35838	67	120.6	34	187	6.7	1.03	2.7	30	8	1.1	50	2.3	10.1	265	2188
0	57	0	0	1	1	1	1	1	1	1	0	8.9	136	76	132	88	2	2760.33	1.9	3.03	151	55	24.1217	9.38889	9.8	2.6	1.23	18.6	15.122	0.727811	61	79.6	76	67	3.5	3.58	3.3	16	21	1.3	1790	2	12.7	413	2274
0	61	0	1	0	1	0	1	1	0	0	0	5.1	116	70	116	79	2.83333	2104.33	6.9	1.99	151	59	25.8761	12.7222	10.3	2.7	1.67	36	21.5569	0.729258	65	112.6	43	397	16.2	0.97	2.5	25	19	2.1	761	7.5	16.3	349	1925.4
0	63	0	1	0	1	0	0	1	1	0	0	5.3	122	80	125	87	2.46667	2192.67	0.866667	2.21	154	64	26.986	7.38889	8.2	8.86	2.41	23.6	9.79253	1.81203	89	107.2	52	114	3.9	2.61	3.6	22	74	1.8	674	2	12.4	333	2368.4
0	66	0	0	1	1	1	0	1	0	1	0	11.4	128	68	141	106	2.06667	2509.33	2.03333	2.56	150	58	25.7778	7	7.4	6.58	1.54	14.5	9.41558	1.22222	43	127	44	145	4.5	3.72	3.9	18	21	1.7	694	4.4	5.7	298	2412.1
0	80	1	0	0	1	0	1	0	0	1	1	3.6	112	69	133	83	2.53333	2162	0.6	1.11	160	61	23.8281	11.8333	8.5	2.79	1.4	10.7	7.64286	0.657277	44	124	58	140	4.7	2.86	9.6	23	60	1.4	191	2	51.2	378	2299.2
0	72	1	1	1	0	1	0	1	1	1	1	4.3	130	70	176	95	1.83333	3421.33	0.233333	1.82	161	64	24.6904	10.3333	8.5	2.32	1.44	17.9	12.4306	0.774194	49	94.2	64	114	3.9	2.77	2.6	17	38	1.4	796	3.5	1480	426	2371.4
0	49	1	1	1	1	0	1	1	1	1	1	6.9	147	97	135	66	1.7	4633	4.46667	2.07	178	100	31.5617	12.6111	9.5	6.65	1.9	32.4	17.0526	0.837004	104	114.4	47	158	4.2	2.34	3.2	31	10	1.5	2420	3.3	71.5	375	2476.4
0	37	0	0	1	1	0	1	1	1	1	1	13.5	122	63	139	68	2.03333	4149.33	8.83333	2.11	156	74	30.4076	8.55556	8	15.4	2.93	113	38.5666	1.9026	121	117.8	63	271	10.1	1.94	2.8	47	21	1.3	1560	2	241	391	2577.6
0	56	1	1	0	1	0	0	1	1	1	0	10.3	128	70	125	80	2	3317.67	2.03333	1.46	172	86	29.0698	9.33333	8.1	9.91	2.43	25.2	10.3704	1.44643	92	98.8	34	71	3.3	1.78	2.4	18	56	1.4	27200	2.6	5.4	522	2434.8
0	75	0	0	1	1	0	1	1	1	1	1	5.1	141	72	150	100	1.83333	3914.33	1.43333	2.01	152	59	25.5367	8.44444	8.6	9.52	2.18	12.2	5.59633	1.43421	77	79.8	36	156	2.3	2.64	2.6	21	257	0.7	350	11.1	32.3	393	2371.5
0	72	0	0	1	0	0	0	1	1	1	0	9.7	106	60	127	70	2.1	3518.67	0.4	2.19	153	64	27.3399	7.33333	8.6	2.11	0.89	13.2	14.8315	0.674242	85	138.4	62	63	3.1	2.18	2.8	26	49	0.8	4460	2	11.5	382	2403.1
0	47	1	1	0	0	0	0	1	1	0	0	5.5	124	76	119	65	1.6	4144	0.733333	2.32	179	70	21.847	7.11111	9.3	2.32	1.15	18.1	15.7391	0.898437	57	96	55	70	2.6	5.3	2.4	10	14	1.3	148	2.8	2	307	2303.1
1	55	1	1	1	0	0	0	1	1	0	0	10.7	166	81	165	79	3.3	1871	ND	ND	172	60.5	20.4502	10.6667	9.2	3.75	2.1	19.4	9.2381	1.09375	116	119.6	38	137	5.2	1.5	2	17	9	1	632	4.2	10.9	298	2437.8
1	78	1	0	1	1	1	0	1	1	0	0	1.5	156	76	190	98	1.8	3531	0.466667	ND	170	60	20.7612	7.61111	8.3	2.19	1.32	15	11.3636	0.963504	133	142	42	160	7.2	1.51	3.3	17	87	1.2	1070	2	10.1	292	1473.2
1	63	1	1	1	1	1	1	1	1	0	1	3.9	124	70	ND	ND	1.7	5323.33	0.9	ND	170	120	41.5225	12.8333	9.9	18	4.22	67.9	16.09	1.82684	67	91.8	45	121	4.3	1.82	2.6	37	14	1.3	5490	2.7	53	423	2416.3
1	55	1	0	0	0	0	0	1	1	0	0	11.4	124	84	137	73	2.5	3136.33	3.5	ND	175	83	27.102	12.1111	9.3	8.75	1.99	18.7	9.39698	0.912844	86	115.4	45	68	3.9	0.83	3.6	31	17	1.2	928	8.6	20.1	345	2325.8
1	54	1	0	0	1	0	1	1	1	1	0	7.7	114	70	112	65	2.5	2423.33	0.7	1.86	154	64	26.986	9.77778	8	3.56	1.64	42.6	25.9756	0.931818	65	99.6	58	202	7.3	1.11	2.6	63	6	0.8	535	3	8.2	379	1825.7
1	62	1	0	0	1	0	1	1	1	1	0	7.6	120	70	113	67	2.36667	2614.67	1.13333	1.51	164	64	23.7954	9.72222	7.7	3.91	1.22	25.9	21.2295	0.697143	83	130.2	61	104	3	2.9	3	10	44	1.1	64	4.5	19	315	2253.1
1	66	1	0	0	0	0	0	1	1	0	1	5.4	135	72	138	81	2.53333	2128	3.26667	1.48	155	58	24.1415	11.7222	8.3	5.16	2.31	28.6	12.381	1.09479	64	104.6	54	112	3.8	1.14	2.4	46	16	1.4	530	9.6	105	324	2247
1	69	1	0	1	0	1	0	1	1	0	0	4.7	140	80	142	85	2.23333	2911	1.06667	1.6	167	64	22.9481	7.22222	7.9	2.47	1.36	24	17.6471	1.04615	58	111.4	46	53	2.5	1.06	3.2	29	30	28	1170	10.4	3.3	358	2272.2
1	64	0	0	1	0	0	0	1	1	1	0	2.9	155	60	149	88	1.8	3278.33	0.4	2.46	153	53	22.6409	11	9	2.31	1.09	9.4	8.62385	0.550505	39	135	65	80	2.5	4.97	3.2	16	110	1	385	2	7.5	439	2725.9
1	49	1	1	1	1	1	1	1	1	0	0	5	142	101	124	57	3.7	1814	1.03333	1.89	162	72	27.4348	13	10	5.31	1.98	43.7	22.0707	0.846154	65	108.8	56	156	6	1.12	2.7	79	21	1.6	1060	2.9	24.4	357	2507.9
1	58	0	0	1	1	1	0	1	0	1	0	5.1	149	93	152	86	2.5	2876.33	2.93333	1.48	148	76	34.6969	9.38889	8.7	7.84	2.5	31.5	12.6	1.47929	94	123.6	58	102	6	1.47	6.6	49	19	1.1	2060	2	15.6	386	2856.6
1	65	1	1	0	0	0	0	1	1	1	1	6.6	120	66	106	69	2.6	2332.33	1.9	1.6	170	88	30.4498	9.61111	8.6	8.69	2.38	83.9	35.2521	1.37572	165	137.8	43	151	4.5	1.79	2.4	31	83	1.5	463	11.1	43.3	333	2270.7
1	57	0	0	1	1	1	1	1	1	1	0	4.1	132	82	132	75	2.7	2651.67	1.4	1.58	149	58	26.1249	8.11111	7.8	12	3.54	34.7	9.80226	2.42466	82	76.8	36	161	3.6	2.37	2.8	22	33	2.4	105	4.3	12.7	351	2422.9
1	46	1	1	1	1	1	0	1	1	1	1	5.9	140	94	165	88	2.26667	3868.67	0.366667	2.31	179	83	25.9043	7.11111	8.2	6.49	1.87	36.9	19.7326	1.46094	86	119.4	35	73	2.8	0.9	2.5	49	92	1.4	1040	2	87.3	246	2524.6
1	70	1	0	1	1	1	1	1	1	0	0	8	126	78	152	100	2.26667	3095	1.06667	1.46	160	76	29.6875	6.55556	7.1	14.6	4.39	84.6	19.2711	3.72034	133	61.6	46	127	3.4	1.23	2.3	42	81	1.2	657	5.7	5.8	221	2507.4
1	66	0	1	1	1	1	1	1	0	0	1	6.2	133	70	200	98	1.4	4099	0.9	2.73	153	79	33.7477	10.6111	9.3	15	4.12	45.2	10.9709	2.15707	124	75	50	205	4.6	6.32	4.1	30	152	4.1	284	5.7	3720	365	2428.5
