# Supplementary material for: A Comparison of the Effects of the GLP-1 Analogue Liraglutide and Insulin Glargine on Endothelial Function and Metabolic Parameters: A Randomized, Controlled Trial Sapporo Athero-Incretin Study 2 (SAIS2)
Source: PLoS One. 2015 Aug 18;10(8):e0135854. doi: 10.1371/journal.pone.0135854 (PMC4540491; doi:10.1371/journal.pone.0135854)
Supplement: S2 Table — (XLSX) [file pone.0135854.s002.xlsx]

## Sheet: Sheet1
Medication (glargine; 0, liraglutide; 1)	Age (years)	Gender (male; 1, female; 0)	%FMD (%)	SBP (mmHg)	DBP (mmHg)	cSBP (mmHg)	Augmentation index	Cardiac index (l/min/m2)	TPRI	LF/HF ratio of RRI	RHI	Height (cm)	Weight (kg)	BMI (kg/m2)	FPG (mmol/l)	HbA1c (%)	CPR (ng/ml)	pro-insulin (pmol/l)	proinsulin/CPR ratio	C-peptide index	Glucagon (pg/ml)	LDL (mg/dl)	HDL (mg/dl)	Triglyceride (mg/dl)	RLP (mg/dl)	Adiponectin (μg/ml)	SOD activity (U/ml)	total PAI-1 (ng/ml)	NT-proBNP (pg/ml)	TNF-α (pg/ml)	hsCRP (ng/ml)	8-OHdG (ng/ml)	u-Alb (mg/g.Cre)	d-ROMs	BAP
0	59	0	5.2	97	62	103	80	2.56667	2039.33	1.2	ND	160	62	24.2187	10.9444	8.3	1.14	12.4	10.8772	0.57868	55	81.2	78	54	3.2	4.58	2.1	30	14	0.9	134	2	4.7	327	2697.9
0	56	1	4	127	66	137	93	2.3	1991.67	2	ND	163	54	20.3244	7.83333	8.2	0.74	46	62.1622	0.524823	80	146	57	50	2	2.45	2.8	29	56	0.6	169	9.8	70.3	352	2112.1
0	43	1	2.9	129	81	121	54	2.83333	2389.33	2.33333	ND	171	90	30.7787	7.88889	8.7	2.03	24.3	11.9704	1.42958	58	115.6	42	87	3.2	0.77	2.7	28	10	1	50	4.1	8.2	297	2371.3
0	57	0	6.2	129	79	142	98	2.06667	3009	0.5	ND	151	55	24.1217	5.44444	8.9	0.74	28.1	37.973	0.755102	51	88.8	66	101	3.6	3.9	2.6	18	50	1.3	1750	2	15.5	429	2488.6
0	61	0	4	109	70	114	77	2.33333	2776.33	1.36667	2.09	151	60	26.3146	7.94444	7.7	1.24	22.1	17.8226	0.867133	40	97.8	36	231	6.5	1.08	3.3	18	79	1.7	516	6.4	8.8	369	1928.6
0	63	0	5.4	119	66	127	92	2.26667	2711.33	0.3	2.25	154	63	26.5643	6	7.8	1.69	11.5	6.80473	1.56481	97	96.2	55	124	3.6	1.86	3.7	18	65	1.8	837	2	10.9	310	2403.4
0	66	0	6.3	139	78	153	106	2.43333	2261.67	17.5667	1.52	150	59	26.2222	7.38889	8.6	1.71	21	12.2807	1.28571	41	145.8	49	126	3.7	3.88	7.7	38	28	1.7	2160	2.5	7	306	2061.9
0	80	1	2.8	123	65	126	82	2.6	2161	0.133333	1.32	160	60	23.4375	7.66667	7.4	1.12	8.2	7.32143	0.811594	73	103.4	57	123	4.6	3.59	11	21	65	0.9	164	2	22.6	333	2207.7
0	72	1	3.4	164	71	174	92	1.8	3394.67	0.9	2.75	161	63	24.3046	5.77778	8.7	0.96	5.5	5.72917	0.923077	69	104.8	73	61	2.7	2.83	2.2	15	61	1.5	4490	2.2	1620	333	2063
0	49	1	5.4	138	90	139	71	1.53333	5204.67	10.3333	2.49	178	98	30.9304	9.44444	8.3	1.63	24.5	15.0307	0.958824	86	98.4	45	88	2.7	2.64	3.1	42	18	1.3	7820	2	82.7	362	2688.1
0	37	0	11.1	137	93	138	67	2.23333	3518	2.13333	2.44	156	74	30.4076	11	9.5	3.54	156	44.0678	1.78788	143	125.8	60	166	6.1	1.98	3.6	68	9	1.7	16300	3.4	171	481	2853
0	56	1	6.9	137	69	147	92	1.8	3869.67	2	1.88	172	86	29.0698	9.05556	7.5	2.24	39.7	17.7232	1.37423	88	99	42	105	3.8	1.87	3	23	75	1.5	791	4.8	9.2	324	2418.7
0	75	0	10.7	164	82	177	104	2.16667	3390.67	2.2	1.9	152	59	25.5367	7.05556	7.4	1.26	8.1	6.42857	0.992126	74	77.6	33	157	2.9	2.39	2.5	22	172	1	1450	2.5	34.2	369	2714
0	72	0	5.2	138	91	141	75	2.4	2975.33	2.16667	2.24	153	64	27.3399	5.11111	7.8	0.83	35.8	43.1325	0.902174	103	116.4	57	73	2.4	1.86	2.6	20	74	1.3	5040	3.1	6.7	419	3033.7
0	47	1	5.2	120	75	104	64	2.3	2804.67	0.866667	2.22	179	69	21.5349	6.33333	6.1	0.68	34.1	50.1471	0.596491	65	109.4	66	33	2.4	9	2.7	13	25	1	150	6	4.2	252	2475.5
1	55	1	8	126	69	127	78	3.33333	1617	5.23333	ND	172	57	19.2672	9.33333	7.1	2.3	35.5	15.4348	1.36905	106	111.8	42	71	2.8	2.1	2.8	21	12	1.7	791	2	10	298	2078.8
1	78	1	5.9	162	73	169	89	2.53333	2419	0.733333	ND	170	59	20.4152	7.05556	6.9	1.57	9.4	5.98726	1.23622	187	116.8	38	131	5.7	1.6	3.1	17	54	1.5	450	2	7.2	178	6148.3
1	63	1	5.8	149	90	ND	ND	1.7	4025.33	1.4	ND	170	120	41.5225	8.05556	7.5	3.97	46	11.5869	2.73793	84	72.4	43	153	3.2	1.41	2.4	47	15	1	3620	12.3	31.1	398	268.7
1	55	1	8.6	135	85	141	83	2.13333	3177.67	7.46667	ND	175	85	27.7551	11.2778	8.1	2.06	30.1	14.6117	1.01478	81	106.2	46	124	5.1	0.73	3	14	9	1.2	205	12.6	38	295	2271.6
1	54	1	5.3	115	77	119	73	2.56667	2064	2.1	2.97	154	64	26.986	8.83333	7.1	2.57	67.6	26.3035	1.61635	49	91.4	58	263	7.6	1.07	2.9	77	9	0.9	331	4.7	9.5	302	2174.8
1	62	1	5.3	115	74	110	56	2.63333	2418	1.2	1.72	164	62	23.0518	9.5	7.2	0.86	21.9	25.4651	0.502924	85	126	77	70	3.2	2.47	3.5	13	51	1.2	53	2.6	13.9	298	2184.2
1	66	1	5.4	147	89	150	77	2.86667	2548.33	3.16667	1.78	155	61	25.3902	8.05556	6.6	4.08	26.1	6.39706	2.81379	86	96.4	49	168	6.4	0.71	2.5	34	33	2	5330	6.5	51.6	282	1880.9
1	69	1	4.7	122	80	127	79	2.2	2991	1.9	2.39	167	61	21.8724	6.22222	7.3	1.09	8.7	7.98165	0.973214	94	111	56	35	2.8	1.52	2.5	24	16	25.5	337	5	2.8	346	2272.3
1	64	0	3.1	162	71	169	89	2.16667	2878.67	0.3	2.82	153	52	22.2137	9.33333	8.2	1.13	10.5	9.29204	0.672619	57	148.2	64	89	4	5.57	3.5	36	64	1.5	735	2.1	16.6	348	2607.3
1	49	1	6.2	130	87	122	49	4.86667	1419.67	2.6	2.8	162	69	26.2917	8.83333	7.9	1.28	27.9	21.7969	0.805031	57	107	51	85	2	1.58	2.1	20	10	0.6	88	3.6	8.4	277	2306.2
1	58	0	5.4	112	66	119	86	1.9	3273.67	1.16667	1.57	148	74	33.7838	6.83333	7.8	2.49	22.1	8.8755	2.02439	127	110.2	53	104	4.8	1.06	8.3	33	14	1.8	1700	2	6.1	399	3160.9
1	65	1	5.9	113	56	110	73	1.96667	2822	0.4	1.33	170	85	29.4118	6.38889	7.9	2.58	65.9	25.5426	2.24348	182	130.2	40	94	3.4	1.63	3.1	30	95	2.2	785	5.7	38	338	2360.2
1	57	0	2	118	79	114	54	2.53333	2830	3.53333	1.4	149	56	25.2241	6.55556	7.2	2.88	39.3	13.6458	2.44068	88	85.6	39	157	4	2.13	2.6	20	30	2.7	388	4.2	17.6	332	3040.9
1	46	1	4.9	156	101	138	68	2.7	3136.33	2.6	2.06	179	80	24.968	6.66667	6.4	3.2	58	18.125	2.66667	87	85.8	34	126	4.2	1.13	2.7	24	53	1.1	4560	2	35.4	229	2229.6
1	70	1	7.7	133	78	140	86	1.76667	3970.33	10.0667	1.56	160	75	29.2969	5	6.5	3.23	35.2	10.8978	3.58889	155	62	48	135	3.6	1.83	2.8	18	33	1.5	436	4.2	4.2	230	2610.7
1	66	0	5.4	186	82	195	90	1.7	2821.67	3.03333	2.12	153	78	33.3205	10.7778	8.4	3.73	48.1	12.8954	1.92268	87	87.8	55	191	4.5	8.2	3.5	25	98	4.3	190	2.6	4650	378	2395.4
